# Supplementary material for: Management of sudden cardiac death in cardiac sarcoidosis using the wearable cardioverter defibrillator
Source: PLoS One. 2018 Mar 22;13(3):e0194496. doi: 10.1371/journal.pone.0194496 (PMC5864098; doi:10.1371/journal.pone.0194496)
Supplement: S1 Table — (XLSX) [file pone.0194496.s001.xlsx]

## Sheet: PONE-D-17-12885R1-Data_File
studyID	Appropriate Shock	Days to First Shock	Gender	Age	Congestive Heart Failure	Ventricular Arrhythmia	Syncope	Heart Block	Coronary Artery Disease	LVEF	Total Days of Wear	Daily Use Hours	End Of Use
2	No		F	41	0	1	1	0	0	40	42	23.7128	Other
3	No		F	58	NA	NA	NA	NA	NA	NA	103	23.9449	Deceased
4	No		F	31	0	1	0	0	0	22.5	26	10.394	LVEF Improved
6	No		M	42	1	1	0	0	0	20	33	NA	Other
7	No		M	53	1	1	0	0	0	15	23	22.4408	Other
8	No		F	53	0	0	1	0	0	70	8	23.2304	Received ICD
9	No		F	57	1	0	0	0	0	20	195	23.8949	Received ICD
12	No		F	48	0	1	0	0	0	65	36	23.9703	Other
13	No		M	29	0	1	1	1	0	57.5	40	23.6053	Received ICD
14	No		F	62	1	0	1	0	1	NA	101	21.7265	Other
21	No		M	43	1	0	0	0	0	17.5	64	10.3	Other
22	No		F	60	1	1	0	0	1	30	110	17.0468	Other
24	No		M	62	1	0	0	0	0	22.5	75	23.9774	Deceased
25	No		M	36	0	1	1	0	0	53	23	15.3762	Received ICD
26	Yes	49	M	48	1	0	0	0	1	30	51	23.8151	Received ICD
31	No		F	40	0	0	0	0	0	25	27	23.2706	Received ICD
32	No		F	66	0	0	0	0	0	75	31	23.9661	Received ICD
34	No		F	54	1	0	1	0	0	77.5	12	11.0369	LVEF Improved
35	No		F	46	0	0	0	0	0	57.5	39	23.0513	Received ICD
36	No		M	43	0	1	1	0	0	NA	7	18.0881	Other
37	No		M	46	0	0	0	1	0	60	243	9.36903	LVEF Improved
39	No		M	60	0	0	0	0	0	47.5	26	23.3983	Other
40	No		M	41	0	0	1	1	0	55	30	22.3636	Received ICD
42	No		M	36	1	0	0	0	0	25	24	22.9453	LVEF Improved
43	No		M	49	1	0	0	0	0	20	59	21.1411	Received ICD
45	Yes	31	M	39	1	0	0	0	0	25	65	22.555	Received ICD
46	No		M	55	NA	NA	NA	NA	NA	NA	14	22.5508	Other
48	No		F	48	1	1	0	0	0	73	136	23.9272	Other
52	Yes	38	M	46	1	0	0	0	0	12.5	80	23.7825	Received ICD
57	No		F	43	0	1	1	0	0	NA	23	23.9833	LVEF Improved
60	No		M	47	1	1	NA	NA	NA	27.5	33	23.4143	LVEF Improved
62	No		F	57	1	0	0	0	0	32.5	74	23.6506	Received ICD
63	No		M	52	0	1	1	1	0	70	34	23.9714	Received ICD
65	No		F	48	0	1	0	1	0	52.5	14	23.9658	Received ICD
66	No		M	54	0	1	1	0	0	60	75	14.5074	Received ICD
68	No		M	29	0	0	0	1	0	NA	29	22.771	Received ICD
70	No		F	68	1	0	0	0	0	57.5	35	23.9189	Received ICD
72	No		F	35	0	0	1	0	0	NA	2	23.9189	Received ICD
73	Yes	5	F	77	1	1	0	0	0	20	32	23.9856	Deceased
74	Yes	62	M	47	0	1	1	0	0	20	66	23.9858	Received ICD
76	Yes	79	M	32	1	1	0	0	0	20	79	23.6925	Received ICD
77	Yes	1	M	47	1	0	0	0	0	30	2	23.8381	Other
78	Yes	16	F	53	0	1	0	0	0	20	19	23.6057	Received ICD
79	No		M	55	1	0	1	1	0	40	16	23.9517	LVEF Improved
80	Yes	13	F	37	0	0	1	1	0	39	13	23.3907	Received ICD
82	Yes	8	F	64	1	0	0	0	1	22.5	11	23.9612	Other
